# Supplementary material for: The Role of Cytokinins during the Development of Strawberry Flowers and Receptacles
Source: Plants (Basel). 2023 Oct 25;12(21):3672. doi: 10.3390/plants12213672 (PMC10649685; doi:10.3390/plants12213672)
Supplement: Supplementary file 1 [file plants-12-03672-s001.zip]

Archive with 1 entries (1 files):
- plants-2639526-supplementary.pdf
